# Supplementary material for: Impedimetric Analysis of the Photocatalysis-Assisted Response of Patterned TiO2|ITO Electrodes Exposed to Artificial Sweat
Source: Sensors (Basel). 2026 Apr 11;26(8):2365. doi: 10.3390/s26082365 (PMC13120423; doi:10.3390/s26082365)
Supplement: Supplementary file 1 [file sensors-26-02365-s001.zip]

Archive with 1 entries (1 files):
- sensors-4238469-supplementary.pdf
